# Supplementary material for: De novo transcriptome assembly databases for the butterfly orchid Phalaenopsis equestris
Source: Sci Data. 2016 Sep 27;3:160083. doi: 10.1038/sdata.2016.83 (PMC5037975; doi:10.1038/sdata.2016.83)
Supplement: Supplementary file 1 [file sdata201683-isa1.zip › i_Investigation.txt]

# Investigation File generated for Scientific Data with Investigation File Authoring Tool version 0.1.0 on 31/08/2016 - This metadata file is CC0
ONTOLOGY SOURCE REFERENCE
Term Source Name	NCBITAXON	BTO	UO	OBI	ERO
Term Source File	http://data.bioontology.org/ontologies/NCBITAXON	http://data.bioontology.org/ontologies/BTO	http://data.bioontology.org/ontologies/UO	http://data.bioontology.org/ontologies/OBI	http://data.bioontology.org/ontologies/ERO
Term Source Version	2015AB	unknown	unknown	2014-08-18	2013-08-02
Term Source Description	National Center for Biotechnology Information (NCBI) Organismal Classification	BRENDA Tissue and Enzyme Source Ontology	Units of Measurement Ontology	Ontology for Biomedical Investigations	Eagle-I Research Resource Ontology
INVESTIGATION
Investigation Identifier
Investigation Title
Investigation Description
Investigation Submission Date
Investigation Public Release Date
INVESTIGATION PUBLICATIONS
Investigation PubMed ID
Investigation Publication DOI
Investigation Publication Author List
Investigation Publication Title
Investigation Publication Status
Investigation Publication Status Term Accession Number
Investigation Publication Status Term Source REF
INVESTIGATION CONTACTS
Investigation Person Last Name
Investigation Person Mid Initials
Investigation Person First Name
Investigation Person Address
Investigation Person Phone
Investigation Person Fax
Investigation Person Email
Investigation Person Affiliation
Investigation Person Roles
Investigation Person Roles Term Accession Number
Investigation Person Roles Term Source REF
STUDY
Study Identifier	10.1038/sdata.2016.83
Study Title	De novo transcriptome assembly databases for the butterfly orchid Phalaenopsis equestris
Study Submission Date	09/07/2015
Study Public Release Date	27/09/2016
Study Description	http://www.nature.com/articles/sdata201683#abstract
Study File Name	s_study_Liu.txt
Comment[Subject Keywords]	//;//;//
Comment[Manuscript Licence]	CC BY-4.0
Comment[Experimental Metadata Licence]	CC0
Comment[Supplementary Information File Name]	
Comment[Supplementary Information File Type]	x-zip-compressed
Comment[Supplementary Information File URL]	http://www.nature.com/articles/sdata201683#supplementary-information
Comment[Data Repository]	NCBI Sequence Read Archive;Dryad Digital Repository
Comment[Data Record Accession]	SRP059975;doi:10.5061/dryad.8253q
Comment[Data Record URI]	http://www.ncbi.nlm.nih.gov/sra/SRP059975;http://dx.doi.org/10.5061/dryad.8253q
STUDY DESIGN DESCRIPTORS
Study Design Type	transcription profiling by high throughput sequencing design	organism part comparison design
Study Design Type Term Accession Number	OBI:0001239	OBI:0001422
Study Design Type Term Source REF	OBI	OBI
STUDY PUBLICATIONS
Study PubMed ID	""
Study Publication DOI	doi:10.1038/ng.3149
Study Publication Author List	""
Study Publication Title	""
Study Publication Status	published
Study Publication Status Term Accession Number	
Study Publication Status Term Source REF	
STUDY FACTORS
Study Factor Name	tissue
Study Factor Type	tissue
Study Factor Type Term Accession Number	UBERON:0000479
Study Factor Type Term Source REF	OBI
STUDY ASSAYS
Study Assay Measurement Type	transcription profiling assay
Study Assay Measurement Type Term Accession Number	OBI:0000424
Study Assay Measurement Type Term Source REF	OBI
Study Assay Technology Type	RNA sequencing
Study Assay Technology Type Term Accession Number	OBI:0001177
Study Assay Technology Type Term Source REF	OBI
Study Assay Technology Platform	Illumina HiSeq2000
Study Assay File Name	a_assay_Liu.txt
STUDY PROTOCOLS
Study Protocol Name	Plant sample collection and conditions	Experimental design	RNA collection	Library construction and Illumina sequencing	De novo assembly and dataset annotation	HSP90, HSP70 and YABBY gene family identifications	Identification of NBS-encoding genes	Genome annotation methods
Study Protocol Type	selection	study design	RNA extraction	library preparation	sequence assembly process	gene family discovery objective	sequence feature identification objective	sequence annotation
Study Protocol Type Term Accession Number	OBI:0001928	OBI:0500000	OBI:0666666	OBI:0000711	OBI:0001872	ERO:0100180	OBI:0000113	OBI:0001944
Study Protocol Type Term Source REF	OBI	OBI	OBI	OBI	OBI	ERO	OBI	OBI
Study Protocol Description								
Study Protocol URI	""	""	""	""	""	""	""	""
Study Protocol Version								
Study Protocol Parameters Name	""	""	""	sequencer; read length	""	""	""	""
Study Protocol Parameters Name Term Accession Number	""	""	""	""	""	""	""	""
Study Protocol Parameters Name Term Source REF	""	""	""	""	""	""	""	""
Study Protocol Components Name	""	""	""	""	""	""	""	""
Study Protocol Components Type	""	""	""	""	""	""	""	""
Study Protocol Components Type Term Accession Number	""	""	""	""	""	""	""	""
Study Protocol Components Type Term Source REF	""	""	""	""	""	""	""	""
STUDY CONTACTS
Study Person Last Name	Niu	Xu	Zhang	Zhang	Tsai	Hsu	Liang	Luo	Liu
Study Person First Name	Shan-Ce	Qing	Guo-Qiang	Yong-Qiang	Wen-Chieh	Jui-Ling	Chieh-Kai	Yi-Bo	Zhong-Jian
Study Person Mid Initials									
Study Person Email	""	""	""	""	""	""	""	luoyb@ibcas.ac.cn	liuzj@sinicaorchid.org
Study Person Phone									
Study Person Fax									
Study Person Address									
Study Person Affiliation	State Key Laboratory of Systematic and Evolutionary Botany, Institute of Botany, Chinese Academy of Sciences, Beijing 100093, China	Shenzhen Key Laboratory for Orchid Conservation and Utilization, The National Orchid Conservation Centre of China and The Orchid Conservation and Research Centre of Shenzhen, Shenzhen 518114, China	Shenzhen Key Laboratory for Orchid Conservation and Utilization, The National Orchid Conservation Centre of China and The Orchid Conservation and Research Centre of Shenzhen, Shenzhen 518114, China	Shenzhen Key Laboratory for Orchid Conservation and Utilization, The National Orchid Conservation Centre of China and The Orchid Conservation and Research Centre of Shenzhen, Shenzhen 518114, China	Institute of Tropical Plant Sciences, National Cheng Kung University, Tainan 701, Taiwan	Shenzhen Key Laboratory for Orchid Conservation and Utilization, The National Orchid Conservation Centre of China and The Orchid Conservation and Research Centre of Shenzhen, Shenzhen 518114, China	Institute of Tropical Plant Sciences, National Cheng Kung University, Tainan 701, Taiwan	State Key Laboratory of Systematic and Evolutionary Botany, Institute of Botany, Chinese Academy of Sciences, Beijing 100093, China	Shenzhen Key Laboratory for Orchid Conservation and Utilization, The National Orchid Conservation Centre of China and The Orchid Conservation and Research Centre of Shenzhen, Shenzhen 518114, China
Study Person Roles									
Study Person Roles Term Accession Number									
Study Person Roles Term Source REF									
Comment[Study Person ORCID]									0000-0003-4390-3878
Comment[Funder]									
Comment[FundRef ID]									
Comment[Funder Term Source REF]									
Comment[Grant Identifier]									
