# Supplementary material for: De novo transcriptome assembly databases for the butterfly orchid Phalaenopsis equestris
Source: Sci Data. 2016 Sep 27;3:160083. doi: 10.1038/sdata.2016.83 (PMC5037975; doi:10.1038/sdata.2016.83)
Supplement: Supplementary file 1 [file sdata201683-isa1.zip › s_study_Liu.txt]

Source Name	Characteristics[organism]	Term Source REF	Term Accession Number	Characteristics[organism part]	Term Source REF	Term Accession Number	Characteristics[seed age]	Unit	Term Source REF	Term Accession Number	Comment[BioSample ID]	Protocol REF	Protocol REF	Protocol REF	Sample Name	Factor Value[tissue]
National Orchid Conservation Centre of China	Phalaenopsis equestris	NCBITAXON	NCBITaxon:78828	root	BTO	BTO:0001188					SAMN03799292	Plant sample collection and conditions	Experimental design	RNA collection	root	root
National Orchid Conservation Centre of China	Phalaenopsis equestris	NCBITAXON	NCBITaxon:78828	stem	BTO	BTO:0001300					SAMN03799297	Plant sample collection and conditions	Experimental design	RNA collection	stem	stem
National Orchid Conservation Centre of China	Phalaenopsis equestris	NCBITAXON	NCBITaxon:78828	leaf	BTO	BTO:0000713					SAMN03799299	Plant sample collection and conditions	Experimental design	RNA collection	leaf	leaf
National Orchid Conservation Centre of China	Phalaenopsis equestris	NCBITAXON	NCBITaxon:78828	flower bud	BTO	BTO:0000470					SAMN03799301	Plant sample collection and conditions	Experimental design	RNA collection	flower bud	flower bud
National Orchid Conservation Centre of China	Phalaenopsis equestris	NCBITAXON	NCBITaxon:78828	column	BTO	BTO:0005692					SAMN05185242	Plant sample collection and conditions	Experimental design	RNA collection	column	column
National Orchid Conservation Centre of China	Phalaenopsis equestris	NCBITAXON	NCBITaxon:78828	plant lip	BTO	BTO:0005524					SAMN05185243	Plant sample collection and conditions	Experimental design	RNA collection	plant lip	plant lip
National Orchid Conservation Centre of China	Phalaenopsis equestris	NCBITAXON	NCBITaxon:78828	petal	BTO	BTO:0001040					SAMN05185244	Plant sample collection and conditions	Experimental design	RNA collection	petal	petal
National Orchid Conservation Centre of China	Phalaenopsis equestris	NCBITAXON	NCBITaxon:78828	sepal	BTO	BTO:0001547					SAMN05185245	Plant sample collection and conditions	Experimental design	RNA collection	sepal	sepal
National Orchid Conservation Centre of China	Phalaenopsis equestris	NCBITAXON	NCBITaxon:78828	seed	BTO	BTO:0001226	4	day	UO	UO:0000033	SAMN05185246	Plant sample collection and conditions	Experimental design	RNA collection	seed_4	seed
National Orchid Conservation Centre of China	Phalaenopsis equestris	NCBITAXON	NCBITaxon:78828	seed	BTO	BTO:0001226	7	day	UO	UO:0000033	SAMN05185247	Plant sample collection and conditions	Experimental design	RNA collection	seed_7	seed
National Orchid Conservation Centre of China	Phalaenopsis equestris	NCBITAXON	NCBITaxon:78828	seed	BTO	BTO:0001226	12	day	UO	UO:0000033	SAMN05185248	Plant sample collection and conditions	Experimental design	RNA collection	seed_12	seed
