# Supplementary material for: De novo transcriptome assembly databases for the butterfly orchid Phalaenopsis equestris
Source: Sci Data. 2016 Sep 27;3:160083. doi: 10.1038/sdata.2016.83 (PMC5037975; doi:10.1038/sdata.2016.83)
Supplement: Supplementary file 1 [file sdata201683-isa1.zip › a_assay_Liu.txt]

Sample Name	Protocol REF	Parameter Value[sequencer]	Parameter Value[read length]	Unit	Term Source REF	Term Accession Number	Assay Name	Raw Data File	Comment[Data Repository]	Comment[Data Record Accession]	Comment[Data Record URI]	Protocol REF	Protocol REF	Protocol REF	Protocol REF	Derived Data File	Comment[Data Repository]	Comment[Data Record Accession]	Comment[Data Record URI]	Factor Value[tissue]
root	Library construction and Illumina sequencing	Illumina HiSeq2000	90	base pair	UO	UO:0000244	Phalaenopsis_equestris_root_RNA_Seq_fastq_files	SRR2080194	NCBI Sequence Read Archive	SRP059975	http://www.ncbi.nlm.nih.gov/sra/SRP059975	De novo assembly and dataset annotation	HSP90, HSP70 and YABBY gene family identifications	Identification of NBS-encoding genes	Genome annotation methods	doi:10.5061/dryad.8253q	Dryad Digital Repository	doi:10.5061/dryad.8253q	http://dx.doi.org/10.5061/dryad.8253q	root
flower bud	Library construction and Illumina sequencing	Illumina HiSeq2000	90	base pair	UO	UO:0000244	Phalaenopsis_equestris_flower_RNA_Seq_fastq_files	SRR2080204	NCBI Sequence Read Archive	SRP059975	http://www.ncbi.nlm.nih.gov/sra/SRP059975	De novo assembly and dataset annotation	HSP90, HSP70 and YABBY gene family identifications	Identification of NBS-encoding genes	Genome annotation methods	doi:10.5061/dryad.8253q	Dryad Digital Repository	doi:10.5061/dryad.8253q	http://dx.doi.org/10.5061/dryad.8253q	flower bud
leaf	Library construction and Illumina sequencing	Illumina HiSeq2000	75	base pair	UO	UO:0000244	Phalaenopsis_equestris_leaf_RNA_Seq_fastq_files	SRR2080202	NCBI Sequence Read Archive	SRP059975	http://www.ncbi.nlm.nih.gov/sra/SRP059975	De novo assembly and dataset annotation	HSP90, HSP70 and YABBY gene family identifications	Identification of NBS-encoding genes	Genome annotation methods	doi:10.5061/dryad.8253q	Dryad Digital Repository	doi:10.5061/dryad.8253q	http://dx.doi.org/10.5061/dryad.8253q	leaf
stem	Library construction and Illumina sequencing	Illumina HiSeq2000	90	base pair	UO	UO:0000244	Phalaenopsis_equestris_stem_RNA_Seq_fastq_files	SRR2080200	NCBI Sequence Read Archive	SRP059975	http://www.ncbi.nlm.nih.gov/sra/SRP059975	De novo assembly and dataset annotation	HSP90, HSP70 and YABBY gene family identifications	Identification of NBS-encoding genes	Genome annotation methods	doi:10.5061/dryad.8253q	Dryad Digital Repository	doi:10.5061/dryad.8253q	http://dx.doi.org/10.5061/dryad.8253q	stem
seed_12	Library construction and Illumina sequencing	Illumina HiSeq2000	90	base pair	UO	UO:0000244	Phalaenopsis equestris seed 12 days RNA_seq fastq files	SRR3606718	NCBI Sequence Read Archive	SRP059975	http://www.ncbi.nlm.nih.gov/sra/SRP059975	De novo assembly and dataset annotation	HSP90, HSP70 and YABBY gene family identifications	Identification of NBS-encoding genes	Genome annotation methods	doi:10.5061/dryad.8253q	Dryad Digital Repository	doi:10.5061/dryad.8253q	http://dx.doi.org/10.5061/dryad.8253q	seed_12
seed_7	Library construction and Illumina sequencing	Illumina HiSeq2000	90	base pair	UO	UO:0000244	Phalaenopsis equestris seed 7 days RNA_seq fastq files	SRR3606742	NCBI Sequence Read Archive	SRP059975	http://www.ncbi.nlm.nih.gov/sra/SRP059975	De novo assembly and dataset annotation	HSP90, HSP70 and YABBY gene family identifications	Identification of NBS-encoding genes	Genome annotation methods	doi:10.5061/dryad.8253q	Dryad Digital Repository	doi:10.5061/dryad.8253q	http://dx.doi.org/10.5061/dryad.8253q	seed_7
seed_4	Library construction and Illumina sequencing	Illumina HiSeq2000	90	base pair	UO	UO:0000244	Phalaenopsis equestris seed 4 days RNA_seq fastq files	SRR3606734	NCBI Sequence Read Archive	SRP059975	http://www.ncbi.nlm.nih.gov/sra/SRP059975	De novo assembly and dataset annotation	HSP90, HSP70 and YABBY gene family identifications	Identification of NBS-encoding genes	Genome annotation methods	doi:10.5061/dryad.8253q	Dryad Digital Repository	doi:10.5061/dryad.8253q	http://dx.doi.org/10.5061/dryad.8253q	seed_4
sepal	Library construction and Illumina sequencing	Illumina HiSeq2000	90	base pair	UO	UO:0000244	Phalaenopsis equestris sepal RNA_seq fastq files	SRR3602300	NCBI Sequence Read Archive	SRP059975	http://www.ncbi.nlm.nih.gov/sra/SRP059975	De novo assembly and dataset annotation	HSP90, HSP70 and YABBY gene family identifications	Identification of NBS-encoding genes	Genome annotation methods	doi:10.5061/dryad.8253q	Dryad Digital Repository	doi:10.5061/dryad.8253q	http://dx.doi.org/10.5061/dryad.8253q	sepal
petal	Library construction and Illumina sequencing	Illumina HiSeq2000	90	base pair	UO	UO:0000244	Phalaenopsis equestris petal RNA_seq fastq files	SRR3602299	NCBI Sequence Read Archive	SRP059975	http://www.ncbi.nlm.nih.gov/sra/SRP059975	De novo assembly and dataset annotation	HSP90, HSP70 and YABBY gene family identifications	Identification of NBS-encoding genes	Genome annotation methods	doi:10.5061/dryad.8253q	Dryad Digital Repository	doi:10.5061/dryad.8253q	http://dx.doi.org/10.5061/dryad.8253q	petal
plant lip	Library construction and Illumina sequencing	Illumina HiSeq2000	90	base pair	UO	UO:0000244	Phalaenopsis equestris lip	SRR3602277	NCBI Sequence Read Archive	SRP059975	http://www.ncbi.nlm.nih.gov/sra/SRP059975	De novo assembly and dataset annotation	HSP90, HSP70 and YABBY gene family identifications	Identification of NBS-encoding genes	Genome annotation methods	doi:10.5061/dryad.8253q	Dryad Digital Repository	doi:10.5061/dryad.8253q	http://dx.doi.org/10.5061/dryad.8253q	plant lip
column	Library construction and Illumina sequencing	Illumina HiSeq2000	90	base pair	UO	UO:0000244	Phalaenopsis equestris column	SRR3600816	NCBI Sequence Read Archive	SRP059975	http://www.ncbi.nlm.nih.gov/sra/SRP059975	De novo assembly and dataset annotation	HSP90, HSP70 and YABBY gene family identifications	Identification of NBS-encoding genes	Genome annotation methods	doi:10.5061/dryad.8253q	Dryad Digital Repository	doi:10.5061/dryad.8253q	http://dx.doi.org/10.5061/dryad.8253q	column
